# Supplementary material for: Unexpected Effect of Digestion Products of Infant Formula in Enhancing the Solubilisation of Tolfenamic Acid During Digestion
Source: Pharmaceutics. 2026 Apr 14;18(4):480. doi: 10.3390/pharmaceutics18040480 (PMC13119033; doi:10.3390/pharmaceutics18040480)
Supplement: Supplementary file 1 [file pharmaceutics-18-00480-s001.zip]

Archive with 1 entries (1 files):
- pharmaceutics-4233781-supplementary.pdf
